# Supplementary material for: Design, Synthesis, Antifungal Activity, and 3D-QSAR Study of Novel Quinoxaline-2-Oxyacetate Hydrazide
Source: Molecules. 2024 May 25;29(11):2501. doi: 10.3390/molecules29112501 (PMC11173898; doi:10.3390/molecules29112501)
Supplement: Supplementary file 1 [file molecules-29-02501-s001.zip]

Archive with 1 entries (1 files):
- molecules-3010072-supplementary.pdf
